# Supplementary material for: Cervical Cancer Stages, Human Papillomavirus Integration, and Malignant Genetic Mutations: Integrative Analysis of Datasets from Four Different Cohorts
Source: Cancers (Basel). 2023 Nov 26;15(23):5595. doi: 10.3390/cancers15235595 (PMC10705285; doi:10.3390/cancers15235595)
Supplement: Supplementary file 1 [file cancers-15-05595-s001.zip]

Archive with 1 entries (1 files):
- cancers-2716338-supplementary.pdf
